# Supplementary material for: SMARTcleaner: identify and clean off-target signals in SMART ChIP-seq analysis
Source: BMC Bioinformatics. 2018 Dec 27;19:544. doi: 10.1186/s12859-018-2577-4 (PMC6307164; doi:10.1186/s12859-018-2577-4)
Supplement: Supplementary file 1 — Table S1. Public datasets used in this study. (XLSX 57 kb) [file 12859_2018_2577_MOESM1_ESM.xlsx]

## Sheet: datasets
Table S1. Public datasets used in this study
Datasets	AccessionID	Sample Label	SRA ID	Species	Cell Type	Experiment	Cell Amounts	DNA Amounts	Fragmentation	Lib Preperation	Sequencing	Aligned Reads	Removed Reads	Removal Percentage
1	NCBI SRA: SRP071830	Hela-lig1	SRR3229030	Human	HeLa-S3	Input	NA	NA	Covaris sonication	Ligation	PE	33711814	424	1.25772e-05
		Hela-lig2	SRR3286889	Human	HeLa-S3	Input	NA	NA	Covaris sonication	Ligation	PE	36105400	544	1.5067e-05
		Hela-lig3	SRR3286890	Human	HeLa-S3	Input	NA	NA	Covaris sonication	Ligation	PE	29464532	412	1.39829e-05
		Hela-lig4	SRR3286891	Human	HeLa-S3	Input	NA	NA	Covaris sonication	Ligation	PE	29050360	376	1.2943e-05
		HCT-SMART1	SRR3229031	Human	HCT116	Input	NA	NA	Bioruptor sonication	SMART	PE	94276554	18523450	0.19648
		HCT-SMART2	SRR3286910	Human	HCT116	Input	NA	NA	Sucrose gradient	SMART	PE	183772522	20665876	0.112454
		HCT-SMART3	SRR3286911	Human	HCT116	Input	NA	NA	Sucrose gradient	SMART	PE	25879284	3432856	0.132649
2	NCBI SRA: SRP067250	PCRfree-1	SRR2992404	Human	HeLa	H3K4me3	56M cells in total	100ng	Bioruptor sonication	PCR-free	SE	82120909	345524	0.0042075
		PCRfree-2	SRR2992405	Human	HeLa	H3K4me3	56M cells in total	100ng	Bioruptor sonication	PCR-free	SE	83674414	359848	0.00430057
		PCRfree-3	SRR2992406	Human	HeLa	H3K4me3	56M cells in total	100ng	Bioruptor sonication	PCR-free	SE	90504002	381312	0.00421321
		Accel2S-1	SRR2991751	Human	HeLa	H3K4me3	56M cells in total	1ng	Bioruptor sonication	Accel2S	SE	29735683	84140	0.0028296
		Accel2S-2	SRR2992365	Human	HeLa	H3K4me3	56M cells in total	1ng	Bioruptor sonication	Accel2S	SE	28269443	77936	0.0027569
		Accel2S-3	SRR2992366	Human	HeLa	H3K4me3	56M cells in total	1ng	Bioruptor sonication	Accel2S	SE	21799139	46534	0.00213467
		Accel2S-4	SRR2992368	Human	HeLa	H3K4me3	56M cells in total	1ng	Bioruptor sonication	Accel2S	SE	21998934	51085	0.00232216
		Accel2S-5	SRR2992369	Human	HeLa	H3K4me3	56M cells in total	1ng	Bioruptor sonication	Accel2S	SE	26425945	65794	0.00248975
		Accel2S-6	SRR2992380	Human	HeLa	H3K4me3	56M cells in total	0.1ng	Bioruptor sonication	Accel2S	SE	18274528	30739	0.00168207
		Accel2S-7	SRR2992381	Human	HeLa	H3K4me3	56M cells in total	0.1ng	Bioruptor sonication	Accel2S	SE	17687676	25060	0.00141681
		Accel2S-8	SRR2992382	Human	HeLa	H3K4me3	56M cells in total	0.1ng	Bioruptor sonication	Accel2S	SE	19149156	31006	0.00161918
		Accel2S-9	SRR2992383	Human	HeLa	H3K4me3	56M cells in total	0.1ng	Bioruptor sonication	Accel2S	SE	18787827	31791	0.00169211
		Accel2S-10	SRR2992384	Human	HeLa	H3K4me3	56M cells in total	0.1ng	Bioruptor sonication	Accel2S	SE	22984440	42156	0.00183411
		SMART-1	SRR2992433	Human	HeLa	H3K4me3	56M cells in total	1ng	Bioruptor sonication	SMART	SE	25185923	754208	0.0299456
		SMART-2	SRR2992434	Human	HeLa	H3K4me3	56M cells in total	1ng	Bioruptor sonication	SMART	SE	25206344	815762	0.0323634
		SMART-3	SRR2992435	Human	HeLa	H3K4me3	56M cells in total	1ng	Bioruptor sonication	SMART	SE	20434742	578098	0.02829
		SMART-4	SRR2992436	Human	HeLa	H3K4me3	56M cells in total	1ng	Bioruptor sonication	SMART	SE	24758791	808281	0.0326462
		SMART-5	SRR2992437	Human	HeLa	H3K4me3	56M cells in total	1ng	Bioruptor sonication	SMART	SE	24552410	671111	0.0273338
		SMART-6	SRR2992438	Human	HeLa	H3K4me3	56M cells in total	0.1ng	Bioruptor sonication	SMART	SE	6665977	410405	0.0615671
		SMART-7	SRR2992439	Human	HeLa	H3K4me3	56M cells in total	0.1ng	Bioruptor sonication	SMART	SE	8889382	444194	0.0499691
		SMART-8	SRR2992440	Human	HeLa	H3K4me3	56M cells in total	0.1ng	Bioruptor sonication	SMART	SE	7745386	385581	0.049782
		SMART-9	SRR2992441	Human	HeLa	H3K4me3	56M cells in total	0.1ng	Bioruptor sonication	SMART	SE	9236370	435500	0.0471506
		SMART-10	SRR2992442	Human	HeLa	H3K4me3	56M cells in total	0.1ng	Bioruptor sonication	SMART	SE	6751254	377551	0.0559231
3	NCBI GEO: GSE74646	GSM1924869	SRR2927279	Mouse	NSC	OLIG2	10M	NA	Bioruptor sonication	SMART	SE	5372523	209536	0.0390014
		GSM1924870	SRR2927280	Mouse	NSC	Input	10M	NA	Bioruptor sonication	SMART	SE	26653768	1895845	0.0711286
4	NCBI GEO: GSE87424	GSM2330569	SRR4299700	Human	SUM159	H3K4me1	10M	10ng	Bioruptor sonication	SMART	SE	19612761	2113801	0.107777
		GSM2330570	SRR4299701	Human	SUM159	H3K4me1	10M	10ng	Bioruptor sonication	SMART	SE	15758632	1547911	0.0982262
5	NCBI GEO: GSE98004	GSM2585305	SRR5460787	Mouse	Eph4	Input	NA	NA	NA	SMART	SE	38504711	4804169	0.124768
		GSM2585306	SRR5460788	Mouse	Eph4	Input	NA	NA	NA	SMART	SE	73840972	11047221	0.149608
		GSM2585307	SRR5460789	Mouse	Eph4	CMYC	NA	NA	NA	SMART	SE	35408245	1623149	0.045841
		GSM2585308	SRR5460790	Mouse	Eph4	CMYC	NA	NA	NA	SMART	SE	12411959	577227	0.0465057
		GSM2585309	SRR5460791	Mouse	Eph4	H3K27ac	NA	NA	NA	SMART	SE	24267927	2451237	0.101007
		GSM2585310	SRR5460792	Mouse	Eph4	H3K27ac	NA	NA	NA	SMART	SE	18277879	2419291	0.132362
		GSM2585311	SRR5460793	Mouse	Primary mammary epithelial cells	Input	NA	NA	NA	SMART	SE	28690917	3948366	0.137617
		GSM2585312	SRR5460794	Mouse	Primary mammary epithelial cells	H3K27ac	NA	NA	NA	SMART	SE	23790932	4388892	0.184478
6	European Nucleotide Archive (ENA): PRJEB8021	Input	ftp://ftp.sra.ebi.ac.uk/vol1/ERA678/ERA678457/bam/gsnap.VCY247_BY4741_d150813_DRIP_Input.fastxclip.trimfirst3nt.trimlowqual.unique.rmdup.bam	Yeast	yeast	Input	100M cells	NA	Cocktail of five restriction enzymes (HindIII, EcoRI, BsrGI, XbaI, and SspI)	SMART	SE	4102105	128695	0.0313729
		DRIP	ftp://ftp.sra.ebi.ac.uk/vol1/ERA678/ERA678457/bam/gsnap.VCY247_BY4741_d150813-150818_DRIP_S9.6.unique.rmdup.bam	Yeast	yeast	S9.6	100M cells	NA	Cocktail of five restriction enzymes (HindIII, EcoRI, BsrGI, XbaI, and SspI)	SMART	SE	239325	42018	0.175569
NA, Not Available
